# Supplementary material for: Expression of Concern: Secretory Phosphatases Deficient Mutant of Mycobacterium tuberculosis Imparts Protection at the Primary Site of Infection in Guinea Pigs
Source: PLoS One. 2022 Nov 10;17(11):e0277782. doi: 10.1371/journal.pone.0277782 (PMC9648787; doi:10.1371/journal.pone.0277782)
Supplement: S1 File — (ZIP) [file pone.0277782.s001.zip]

Archive with 6 entries (6 files):
- Fig 1F.tiff
- Fig 2B.tiff
- Figure 5A.pdf
- Figure 8A.pdf
- Figure 9A.pdf
- File S6.pdf
